# Supplementary material for: A systematic review of studies that estimated the burden of chronic non-communicable rare diseases using disability-adjusted life years
Source: Orphanet J Rare Dis. 2024 Sep 9;19:333. doi: 10.1186/s13023-024-03342-3 (PMC11384705; doi:10.1186/s13023-024-03342-3)
Supplement: Supplementary file 2 — Supplementary Material 2: The excel file named “CNCRD list” contains the eligible diseases to the present study that were included in the search strategy [file 13023_2024_3342_MOESM2_ESM.xlsx]

## Sheet: Data Extraction Form
Author(s) ("Last name" et al)	Reference time period	Reference region/country	Was full-text available?	Year of publication	Funding (source)	Disease information		Data input sources		YLL methods	YLD methods					General BoD methods/ DALY methods						DALY per case estimation
						Disease(s) included	Corresponding disease group	For prevalence/incidence and morbidity	For mortality	Life expectancy source	Perspective of YLD estimates	Study developed own DWs: Yes/No [Source]	Study used DWs of other diseases?	Severity distribution	Comorbidity adjustment	Internal consistency	Use of DisMod	Age weighting and discounting rate	Time discounting and discounting rate	Uncertainty analysis	Sensitivity analysis	Epidemiological metric unit	Epidemiological estimate	Crude DALY [number]	Crude YLD [number]	Crude YLL [number]	DALYs Crude Rate (per 100 000)	DALY per incident case (life-long)	DALY per prevalent (anual)
Abolhassani et al	1985-2008	Iran	✓	2011	☓	Common variable immunodeficiency disorders	Diseases of the immune system	Disease Registry (Iranian Primary Immunodeficiency Registry at the Children’s Medical Center)	Disease Registry (Iranian Primary Immunodeficiency Registry at the Children’s Medical Center)	National Life Table	incidence-based	No [Dutch DWs]	AIDS	☓	☓	✓	✓	✓	0.03	☓	☓	rate per 100 000	1.09	1503.35	7.35	17.8	25.21	23.1284	NA
Acuna et al	August 2015 to mid-December 2016	Roxas City Capiz, Philippines	☓	2017	NR	X-Linked dystonia-parkinsonism	Diseases of the nervous system	Hospital Records (Health Centrum, Movement Disorders Clinic)	Hospital Records (Health Centrum, Movement Disorders Clinic)	NR	prevalence-based	No [NR]	Parkinson's	☓	☓	☓	☓	☓	☓	☓	☓	number of cases	109	389.46	332.96	178.2	NA	NA	3.57303
Café et al	2017	Portugal	✓	2019	✓ (Pharmaceutical industry- Roche)	Hemophilia A	Diseases of the blood or blood-forming organs	Delphi method (Expert Delbecq panel) and Survey	Delphi method (Expert Delbecq panel)	West level 26 standard life table	incidence-based	Yes [SF-36 (Carvalhosa et al 2014)]	☓	National	☓	☓	☓	✓	0.03	☓	Scenario analysis (time discount rate and age weighing)	number of cases	750	3878	3835	43	NA	5.17067	NA
Chung et al	2008	Korea	✓	2012	☓	Multiple sclerosis	Diseases of the nervous system	Literature (Kim et al 2010; Torisu et al 2010, Granieri et al 2007)	Literature (Ekestern et al 2004)	NR	incidence-based	No [Korean DWs]	NA	National	☓	✓	✓	✓	0.03	☓	☓	number of cases	61	1394	1101	292	NA	22.8525	NA
Costa et al	2019	Portugal	☓	2022	NR	Spina bifida	Developmental anomalies	Hospital Records (NR) and expert’s opinion	Hospital Records (NR) and expert’s opinion	NR	prevalence-based	NR	NR	NR	NR	NR	NR	NR	NR	NR	NR	number of cases	147	403	56.42	346.58	NA	NA	2.7415
GBD 2016 Motor Neuron Disease collaborators	2016	Global	✓	2018	✓ (NPO- Bill & Melinda Gates Foundation)	Motor neuron diseases *	Diseases of the nervous system	Literature (systematic review), Insurance claims (USA), disease registry (ALS Clinical Trials (PRO-ACT))	National vital statistics and verbal autopsy (GBD)	GBD model life table	prevalence-based	No [Disability weight scale]	☓	Global	✓	✓	✓	☓	☓	Model and parameter uncertainty	☓	number of cases	330918	926090	NR	NR	NA	NA	2.79855
GBD 2019 Diseases and Injuries Collaborators	2019	Global	✓	2019	✓ (NPO- Bill & Melinda Gates Foundation)	Down syndrome	Developmental anomalies	Literature, censuses, household surveys, civil registration and vital statistics, disease registries, health service use, satellite imaging, disease notifications	Literature, censuses, household surveys, civil registration and vital statistics, disease registries, satellite imaging, disease notifications	GBD model life table	prevalence-based	Yes [GBD DWs]	☓	Global	✓	✓	✓	☓	☓	Model and parameter uncertainty	☓	rate per 100 000	21.5	1780000	138000	1650000	26	NA	1.2093
	2019	Global	✓	2019	✓ (NPO- Bill & Melinda Gates Foundation)	Kilnefelter syndrome	Developmental anomalies	Literature, censuses, household surveys, civil registration and vital statistics, disease registries, health service use, satellite imaging, disease notifications	Literature, censuses, household surveys, civil registration and vital statistics, disease registries, satellite imaging, disease notifications	GBD model life table	prevalence-based	Yes [GBD DWs]	☓	Global	✓	✓	✓	☓	☓	Model and parameter uncertainty	☓	number of cases	250000	1290	1290	NA	0.000379412	NA	0.00516
	2020	Global	✓	2019	✓ (NPO- Bill & Melinda Gates Foundation)	Motor neuron diseases *	Diseases of the nervous system	Literature, censuses, household surveys, civil registration and vital statistics, disease registries, health service use, satellite imaging, disease notifications	Literature, censuses, household surveys, civil registration and vital statistics, disease registries, satellite imaging, disease notifications	GBD model life table	prevalence-based	Yes [GBD DWs]	☓	Global	✓	✓	✓	☓	☓	Model and parameter uncertainty	☓	rate per 100 000	3.4	1030000	57100	978000	12.7	NA	3.73529
	2019	Global	✓	2019	✓ (NPO- Bill & Melinda Gates Foundation)	Multiple sclerosis	Diseases of the nervous system	Literature, censuses, household surveys, civil registration and vital statistics, disease registries, health service use, satellite imaging, disease notifications	Literature, censuses, household surveys, civil registration and vital statistics, disease registries, satellite imaging, disease notifications	GBD model life table	prevalence-based	Yes [GBD DWs]	☓	Global	✓	✓	✓	☓	☓	Model and parameter uncertainty	☓	rate per 100 000	21.3	116000	45100	70900	14	NA	0.657277
	2019	Global	✓	2019	✓ (NPO- Bill & Melinda Gates Foundation)	Neural tube defects	Developmental anomalies	Literature, censuses, household surveys, civil registration and vital statistics, disease registries, health service use, satellite imaging, disease notifications	Literature, censuses, household surveys, civil registration and vital statistics, disease registries, satellite imaging, disease notifications	GBD model life table	prevalence-based	Yes [GBD DWs]	☓	Global	✓	✓	✓	☓	☓	Model and parameter uncertainty	☓	rate per 100 000	15	7740000	320000	7420000	117.6	NA	7.84
	2019	Global	✓	2019	✓ (NPO- Bill & Melinda Gates Foundation)	Orofacial cleft	Developmental anomalies	Literature, censuses, household surveys, civil registration and vital statistics, disease registries, health service use, satellite imaging, disease notifications	Literature, censuses, household surveys, civil registration and vital statistics, disease registries, satellite imaging, disease notifications	GBD model life table	prevalence-based	Yes [GBD DWs]	☓	Global	✓	✓	✓	☓	☓	Model and parameter uncertainty	☓	rate per 100 000	60.6	530000	245000	285000	7.5	NA	0.123762
	2019	Global	✓	2019	✓ (NPO- Bill & Melinda Gates Foundation)	Turner syndrome	Developmental anomalies	Literature, censuses, household surveys, civil registration and vital statistics, disease registries, health service use, satellite imaging, disease notifications	Literature, censuses, household surveys, civil registration and vital statistics, disease registries, satellite imaging, disease notifications	GBD model life table	prevalence-based	Yes [GBD DWs]	☓	Global	✓	✓	✓	☓	☓	Model and parameter uncertainty	☓	rate per 100 000	10.6	1350	1350	NA	0.2	NA	0.0188679
	2019	Global	✓	2019	✓ (NPO- Bill & Melinda Gates Foundation)	Thalassemia	Diseases of the blood or blood-forming organs	Literature, censuses, household surveys, civil registration and vital statistics, disease registries, health service use, satellite imaging, disease notifications	Literature, censuses, household surveys, civil registration and vital statistics, disease registries, satellite imaging, disease notifications	GBD model life table	prevalence-based	Yes [GBD DWs]	☓	Global	✓	✓	✓	☓	☓	Model and parameter uncertainty	☓	rate per 100 000	15	778000	34300	743700	11.1	NA	0.74
	2019	Global	✓	2019	✓ (NPO- Bill & Melinda Gates Foundation)	Sickle cell disease	Diseases of the blood or blood-forming organs	Literature, censuses, household surveys, civil registration and vital statistics, disease registries, health service use, satellite imaging, disease notifications	Literature, censuses, household surveys, civil registration and vital statistics, disease registries, satellite imaging, disease notifications	GBD model life table	prevalence-based	Yes [GBD DWs]	☓	Global	✓	✓	✓	☓	☓	Model and parameter uncertainty	☓	rate per 100 000	81.2	3420000	271000	3149000	48.7	NA	0.599754
Guojun et al	2017-2018	China	✓	2022	☓	Multiple sclerosis	Diseases of the nervous system	Surveys (50 centers across China) and expert’s opinion	NR	WHO standard life expectancy	incidence-based	No [GBD DWs]	☓	☓	☓	☓	☓	✓	0.03	Model and parameter uncertainty	☓	number of cases	736	8014.34	NR	NR	NR	10.889	NA
Henrard et al.	2011	Belgium	✓	2014	☓	Hemophilia (A and B)	Diseases of the blood or blood-forming organs	Disease Registry (Belgian Haemophilia Association) and Literature (Taruscio et al 1990, Soucie et al 1998, Stonebrakeret al 2010 and Stonebraker et al 2012)	Literature (Plug et al 2006)	Coale-Demeny West model life table	incidence-based	Yes [SF-36 (carvalhosa et al 2014) and KINDL score (khair et al 2012)]	☓	National	☓	☓	☓	✓/ ☓	1,5 %/ 3%	Model and parameter uncertainty	Probabilistic sensitivity analyses	number of cases	14	145	119	26	NA	10.3571	NA
Inês et al	2016	Portugal	✓	2020	☓	Hereditary transthyretin amyloidosis polyneuropathy	Endocrine, nutritional or metabolic diseases	Literature (Ines et al 2018, Coelho et al 2018) and Disease Registries (2 national reference centers)	Literature (Ines et al 2018, Coelho et al 2018)	National Life Table	prevalence-based	Yes [EQ-5D-3L (Monica et al 2015)]	☓	☓	☓	☓	☓	☓	☓	☓	☓	number of cases	1865	2056	543	1513	NA	NA	1.10241
Janphram et al	2011-2020	Thailand	☓	2021	NR	Glomerulonephritis *	Diseases of the genitourinary system	Disease Registry (Ramathibodi Hospital Glomerular Registry)	Disease Registry (Ramathibodi Hospital Glomerular Registry) and National vital statistics	National Life Table	NA	NA	NA	NA	NA	NR	NR	NA	NA	NR	NR	number of cases	712	NR	NR	2773.04	NA	NA	NA
Kansal et al	NA	Global	✓	2015	✓ (NPO and research fellowships- Johns Hopkins Alzheimer’s Disease Research Center, the Jane Tanger Black Fund for Young-Onset Dementia Research, the Robert and Nancy Hall family, the Samuel I. Newhouse Foundation and the Richman Family professorship)	Frontotemporal dementia	Mental, behavioural or neurodevelopmental disorders	Literature (systematic review)	Literature (systematic review)	Human Life-Table Database; WHO life tables; National Life table (Canada and India)	NA	NA	NA	NA	NA	☓	☓	NA	NA	☓		number of cases	2961	NA	NA	9,78 to 20,38	NA	NA	NA
Liu et al	2013	Shandong Province, China	✓	2016	✓ (research fellowship- the Key Projects in the National Science & Technology Pillar Program during the Twelfth Five-year Plan Period)	Multiple sclerosis	Diseases of the nervous system	Hospital Records (university-affiliated hospitals, and hospitals from 17 cities in Shandong Province)	Patient Registry (Chinese Center for Disease Control and Prevention)	Coale-Demeny West Level 26 life table	incidence-based	No [Korean DWs]	☓	☓	☓	✓	✓	✓	0.03	☓	☓	number of cases	153	3316	2413	903	21.6732	21.6732	NA
Odnoletkova et al.	2004-2014	Western Europe	✓	2018	✓ (NPO- Plasma Proteins Therapeutics Association)	Common variable immunodeficiency disorders	Diseases of the immune system	Disease Registry (European Society for Immunodeficiencies registry data- ESID)	Disease Registry (European Society for Immunodeficiencies registry data- ESID)	GBD model life table	prevalence-based	No [GBD DWs]	☓	☓	☓	✓	☓	☓	☓	Parameter uncertainty	☓	number of cases	2435	895.715	212.381	683.334	1.5	NA	0.36785
Pinto et al	2018	Brazil	☓*	2020	NR	Sickle cell disease	Diseases of the blood or blood-forming organs	Literature, National vital statistics (Brazilian governmental healthcare public database) and expert’s opinion	National vital statistics (Brazilian governmental healthcare public database)	NR	prevalence-based	NR	NR	NR	NR	NR	NR	NR	NR	NR	NR	number of cases	50000	40829	NR	NR	19.5163	NA	0.81658
Siddiqi et al	2007	USA	✓	2010	☓	Hemophilia (A and B)	Diseases of the blood or blood-forming organs	Literature (Soucie et al 1998), Patient Registry (CDC) and censuses (U.S. Census Bureau)	Literature (Soucie et al 1998)	NR	incidence-based	Yes [EQ-5D (Universal Data Collection project (UDC))]	☓	National	☓	☓	☓	✓	0.03	☓	Age-adjusted prevalence; discount rate; age weighting; and severity distribution	number of cases	20538	110095	96677	13418	37	5.36055	NA
Villaquiran-Torres et al	NR	Colombia	☓	2021	☓	Pulmonary arterial hypertension and Chronic thromboembolic pulmonary hypertension	Diseases of the circulatory system	Literature (NR), GBD 2015 and National vital statistics	Literature (NR) , GBD 2015 and National vital statistics	NR	incidence-based	No [GBD DWs]	☓	NR	NR	NR	NR	NR	NR	NR	NR	NR	NR	5301 - 15836	NR*	NR	NR	NA	NR
Villaverde-Hueso et al	2001	Spain	✓	2007	☓	Scleroderma	Diseases of the immune system	Literature (Silman et al 1988), National Vital Statistics and expert’s opinion	National Statistics Institute	Princeton Model Life Table with Level West 26 modified	incidence-based	No [Dutch DWs]	Rheumatoid arthritis	National	☓	✓	☓	✓	0.03	☓	Varying disability weights	number of cases	139	1732	1170	562	4.91	12.4604	NA

## Sheet: Notes
Cell	Calculation	Comment on the result obtained	Rationale
*line 3, column X and W	NA	NA	Per 100 000 individuals
*line 4, column W	389.455	NA	511,16 (15.75 months)= 389.46 (12 months)
*line 6, colum V	60.8819	Males + Females	Calculated from the incidence and the general population
*line 18, column V	NA	NA	Calculated from table 1
*line 18, column W	8014.34	NA	Calculated from table 1 results
*line 19, column V	NA	NA	Only males were taken into account
*line 21, line Y	2773.04		Calculated based on the number of cases and the mean YLL obtained per disease type
*line 22, column Y	NA	NA	Results were provided per case (YLL-mean ranged from 9.78 years in PSP to 20.38 years in FTD-ALS)
*line 23, column V	152.828		Calculated based on incidence and general population
*line 24, column W	895.715		36785 per 100 000 affected people per 2435
*line 24, column X	212.381		8722 per 100 000 affected people per 2435
*line 27, column W	NA	NA	No_T_PAH*: 13496; TRT_ PAH*: 5301 No_T_CTEPH*: 15836; TRT_CTEPH*: 7909
*line 27, column X	NA	NA	YLL was not reported for all types of patients. However, it was reported PAH without treatment led to 13321 YLL
*line 28, column V	NA	NA	15 years or older incident cases
*Abreviations: Pulmonary arterial hypertension (PAH); Chronic thromboembolic pulmonary hypertension (CTEPH); Patients with PAH not being treated (No_T_PAH); Patients with PAH being treated (TRT_PAH); Patients with CTEPH not being treated (No_T_CTEPH); Patients with CTEPH being treated (TRT_CTEPH)
