# Supplementary material for: A systematic review of studies that estimated the burden of chronic non-communicable rare diseases using disability-adjusted life years
Source: Orphanet J Rare Dis. 2024 Sep 9;19:333. doi: 10.1186/s13023-024-03342-3 (PMC11384705; doi:10.1186/s13023-024-03342-3)
Supplement: Supplementary file 3 — Supplementary Material 3: The excel file named “complete version of the data extraction” presents all the information extracted from the included studies [file 13023_2024_3342_MOESM3_ESM.xlsx]

## Sheet: Sheet1
Autoimmune
Addison's disease
Autoimmune gastrointestinal dysmotility
Autoimmune hemolytic anemia
Autoimmune hepatitis
Autoimmune Inner Ear disease
Autoimmune lymphoproliferative syndrome
Evans syndrome
Warm antibody hemolytic anemia
Behavioral and mental disorders
Conversion disorder
Gardner-Diamond syndrome
Mietens-Weber syndrome
Presenile dementia, Kraepelin type
Blood Diseases
5q- syndrome
Aagenaes syndrome
Abdominal aortic aneurysm
Abetalipoproteinemia
Acatalasemia
Aceruloplasminemia
Acquired agranulocytosis
Acquired hemophilia
Acquired hemophilia A
Acquired pure red cell aplasia
Acquired Von Willebrand syndrome
Adenosine Deaminase 2 deficiency
Afibrinogenemia
ALK+ histiocytosis
Alpha-thalassemia x-linked intellectual disability syndrome
AML with myelodysplasia-related features
Anemia due to Adenosine triphosphatase deficiency
Anemia sideroblastic and spinocerebellar ataxia
Aneurysm of sinus of Valsalva
Angioma hereditary neurocutaneous
Angioma serpiginosum
Antiphospholipid syndrome
Aplasia cutis congenita intestinal lymphangiectasia
Aplastic anemia
Arterial calcification of infancy
Arterial tortuosity syndrome
Atransferrinemia
Atypical hemolytic uremic syndrome
Autosomal recessive protein C deficiency
Bannayan-Riley-Ruvalcaba syndrome
Behçet disease
Beta-thalassemia
Blastic plasmacytoid dendritic cell
Bleeding disorder due to P2RY12 defect
Bloom syndrome
Blue rubber bleb nevus syndrome
Buerger disease
Campomelia Cumming type
Castleman disease
Chediak-Higashi syndrome
Chromosome 17q11.2 deletion syndrome
Chylous ascites
CLOVES syndrome
Cobb syndrome
Cold agglutinin disease
Congenital amegakaryocytic thrombocytopenia
Congenital analbuminemia
Congenital dyserythropoietic anemia type 1
Congenital dyserythropoietic anemia type 2
Congenital dyserythropoietic anemia type 3
Congenital erythropoietic porphyria
Congenital myasthenic syndrome with episodic apnea
Congenital pulmonary lymphangiectasia
Congenital thrombotic thrombocytopenic purpura
Cutaneous mastocytoma
Cutis laxa, autosomal recessive type 1
Cutis marmorata telangiectatica congenita
Cyclic neutropenia
Cyclic thrombocytopenia
Cystic medial necrosis of aorta
Dahlberg Borer Newcomer syndrome
Dehydrated hereditary stomatocytosis
Diamond-Blackfan anemia
Diamond-Blackfan anemia 2
Diamond-Blackfan anemia 3
Dysfibrinogenemia
Dyskeratosis congenita
Dyskeratosis congenita autosomal dominant
Dyskeratosis congenita autosomal recessive
Dyskeratosis congenita X-linked
Ehlers-Danlos syndrome, dysfibronectinemic type
Eosinophilic granulomatosis with polyangiitis
Erythema elevatum diutinum
Essential thrombocythemia
Fabry disease
Factor V deficiency
Factor VII deficiency
Factor X deficiency
Factor XI deficiency
Factor XII deficiency
Factor XIII deficiency
Familial hyperthyroidism due to mutations in TSH receptor
Familial LCAT deficiency
Familial platelet disorder with associated myeloid malignancy
Familial thoracic aortic aneurysm and aortic dissection
Fanconi anemia
Fetal and neonatal alloimmune thrombocytopenia
Genuine diffuse phlebectasia
Giant cell arteritis
Giant platelet syndrome
Glanzmann thrombasthenia
Glucocorticoid-remediable aldosteronism
Glutamate formiminotransferase deficiency
Glycogen storage disease type 12
Glycogen storage disease type 7
Glycoprotein VI deficiency
Goodpasture syndrome
Gorham's disease
Granulomatosis with polyangiitis
Granulomatous slack skin disease
Gray platelet syndrome
Hashimoto-Pritzker syndrome
Heinz body anemias
Hemangioma thrombocytopenia syndrome
Hemochromatosis type 2
Hemochromatosis type 3
Hemochromatosis type 4
Hemoglobin C disease
Hemoglobin E disease
Hemoglobin SC disease
Hemoglobin SE disease
Hemolytic anemia lethal congenital nonspherocytic with genital and other abnormalities
Hemolytic uremic syndrome
Hemophilia A
Hemophilia B
Hemorrhagic shock and encephalopathy syndrome
Hennekam syndrome
Henoch-Schonlein purpura
Heparin-induced thrombocytopenia
Hereditary antithrombin deficiency
Hereditary elliptocytosis
Hereditary folate malabsorption
Hereditary hemorrhagic telangiectasia
Hereditary hemorrhagic telangiectasia type 2
Hereditary hemorrhagic telangiectasia type 3
Hereditary hemorrhagic telangiectasia type 4
Hereditary lymphedema type II
Hereditary methemoglobinemia
Hereditary paraganglioma-pheochromocytoma
Hereditary spherocytosis
Hermansky Pudlak syndrome 2
High molecular weight kininogen deficiency
Histiocytosis-lymphadenopathy plus syndrome
Hoyeraal Hreidarsson syndrome
Hypercoagulability syndrome due to glycosylphosphatidylinositol deficiency
Hypereosinophilic syndrome
Hypersensitivity vasculitis
Hypocomplementemic urticarial vasculitis
Hypofibrinogenemia, familial
Hypotrichosis-lymphedema-telangiectasia syndrome
Idiopathic thrombocytopenic purpura
Imerslund-Grasbeck syndrome
Internal carotid agenesis
Intrinsic factor deficiency
Iron-refractory iron deficiency anemia
Jacobsen syndrome
Juvenile temporal arteritis
Kanzaki disease
Kaposiform Hemangioendothelioma
Kaposiform lymphangiomatosis
Kawasaki disease
Klippel-Trenaunay syndrome
Lesch Nyhan syndrome
Liddle syndrome
Lissencephaly 2
Loeys-Dietz syndrome
Loeys-Dietz syndrome type 1
Loeys-Dietz syndrome type 2
Loeys-Dietz syndrome type 3
Loeys-Dietz syndrome type 4
Lymphedema and cerebral arteriovenous anomaly
Lymphedema-distichiasis syndrome
Maffucci syndrome
Majeed syndrome
McLeod neuroacanthocytosis syndrome
Megalencephaly-capillary malformation syndrome
Megaloblastic anemia due to dihydrofolate reductase deficiency
Methemoglobinemia, beta-globin type
Methylcobalamin deficiency cbl G type
Methylmalonic acidemia and homocysteinemia type cblX - See Methylmalonic acidemia with homocystinuria
Methylmalonic acidemia with homocystinuria type cblC - See Methylmalonic acidemia with homocystinuria
Methylmalonic acidemia with homocystinuria type cblD - See Methylmalonic acidemia with homocystinuria
Methylmalonic acidemia with homocystinuria type cblF - See Methylmalonic acidemia with homocystinuria
Methylmalonic acidemia with homocystinuria type cblJ - See Methylmalonic acidemia with homocystinuria
Microcystic lymphatic malformation
Microscopic polyangiitis
Milroy disease
Mitochondrial myopathy and sideroblastic anemia
MPI-CDG (CDG-Ib)
Multicentric Castleman Disease
Multifocal lymphangioendotheliomatosis with thrombocytopenia
Multisystemic smooth muscle dysfunction syndrome
Myelodysplastic syndrome with single lineage dysplasia
Myelodysplastic syndromes
MYH9 related thrombocytopenia
Neonatal hemochromatosis
Neutropenia chronic familial
Neutropenia lethal congenital with eosinophilia
Non-involuting congenital hemangioma
Nonspherocytic hemolytic anemia due to hexokinase deficiency
Noonan syndrome
Noonan syndrome 1 - See Noonan syndrome
Noonan syndrome 2 - See Noonan syndrome
Noonan syndrome 3 - See Noonan syndrome
Noonan syndrome 4 - See Noonan syndrome
Noonan syndrome 5 - See Noonan syndrome
Noonan syndrome 6 - See Noonan syndrome
Orotic aciduria type 1
Overhydrated hereditary stomatocytosis
Paris-Trousseau thrombocytopenia
Parkes Weber syndrome
Paroxysmal cold hemoglobinuria
Paroxysmal nocturnal hemoglobinuria
Pearson syndrome
PEHO syndrome
PHACE syndrome
Pheochromocytoma
Phosphoglycerate kinase deficiency
Plasminogen activator inhibitor type 1 deficiency
Platelet storage pool deficiency
Plummer Vinson syndrome
POEMS syndrome
Poikiloderma with neutropenia
Polycythemia vera
Prekallikrein deficiency, congenital
Primary angiitis of the central nervous system
Primary familial and congenital polycythemia
Primary intestinal lymphangiectasia
Primary myelofibrosis
Primary release disorder of platelets
Prolidase deficiency
Protein S deficiency
Proteus syndrome
Prothrombin deficiency
Pseudo-Von Willebrand disease
Pseudohyperkalemia Cardiff
Pseudoxanthoma elasticum
Pulmonary arterio-veinous fistula
Pulmonary atresia with intact ventricular septum
Pulmonary vein stenosis
Pyropoikilocytosis hereditary
Pyruvate kinase deficiency
Quebec platelet disorder
Red cell phospholipid defect with hemolysis
Revesz syndrome
Reynolds syndrome
Rh deficiency syndrome
Rosai-Dorfman disease
Rotor syndrome
Scott syndrome
Severe congenital neutropenia autosomal dominant
Severe congenital neutropenia autosomal recessive 3
Sezary syndrome
Shwachman-Diamond syndrome
Sickle beta thalassemia
Sickle cell - hemoglobin D disease
Sickle cell anemia
Sideroblastic anemia pyridoxine-refractory autosomal recessive
Sideroblastic anemia pyridoxine-responsive autosomal recessive
Slow-channel congenital myasthenic syndrome
Sneddon syndrome
Sturge-Weber syndrome
Supraumbilical midabdominal raphe and facial cavernous hemangiomas
Supravalvular aortic stenosis
Susac syndrome
Swyer syndrome
Systemic mastocytosis
Takayasu arteritis
TAR syndrome
Thalassemia
Thiamine responsive megaloblastic anemia syndrome
Thoracolaryngopelvic dysplasia
Thrombocytopathy asplenia miosis
Thrombocytopenia 2
Thrombocytopenia with elevated serum IgA and renal disease
Thrombomodulin anomalies, familial
Thrombotic thrombocytopenic purpura, acquired
Transient erythroblastopenia of childhood
Transient myeloproliferative syndrome
Triosephosphate isomerase deficiency
Tuberous sclerosis complex
Tufted angioma
Twin to twin transfusion syndrome
Type 1 plasminogen deficiency
Unicentric Castleman disease
Vascular Ehlers-Danlos syndrome
Vein of Galen aneurysm
Von Hippel-Lindau disease
White platelet syndrome
Williams syndrome
Wiskott Aldrich syndrome
WT limb blood syndrome
Wyburn-Mason syndrome
X-linked sideroblastic anemia
X-linked thrombocytopenia
Yellow nail syndrome
chromosome disoder
15q13.3 microdeletion syndrome
16p11.2 deletion syndrome
17q23.1q23.2 microdeletion syndrome
1q duplications
1q21.1 microdeletion syndrome
22q11.2 deletion syndrome
22q11.2 duplication syndrome
2q23.1 microdeletion syndrome
2q37 deletion syndrome
47 XXX syndrome
47, XYY syndrome
49,XXXXX syndrome
Cat eye syndrome
Chromosome 1, uniparental disomy 1q12 q21
Chromosome 10p deletion
Chromosome 10p duplication
Chromosome 10q deletion
Chromosome 10q duplication
Chromosome 11p deletion
Chromosome 11p duplication
Chromosome 11q deletion
Chromosome 11q duplication
Chromosome 12p deletion
Chromosome 12p duplication
Chromosome 12q deletion
Chromosome 12q duplication
Chromosome 13q deletion
Chromosome 13q duplication
Chromosome 14q deletion
Chromosome 14q duplication
Chromosome 15q deletion
Chromosome 15q duplication
Chromosome 16 trisomy
Chromosome 16p deletion
Chromosome 16p duplication
Chromosome 16q deletion
Chromosome 17p deletion
Chromosome 17p duplication
Chromosome 17q duplication
Chromosome 18p deletion
Chromosome 18p tetrasomy
Chromosome 19p deletion
Chromosome 19p duplication
Chromosome 19q deletion
Chromosome 19q duplication
Chromosome 1p deletion
Chromosome 1p duplication
Chromosome 1p36 deletion syndrome
Chromosome 1q deletion
Chromosome 1q21.1 duplication syndrome
Chromosome 20 trisomy
Chromosome 20p deletion
Chromosome 20p duplication
Chromosome 20q deletion
Chromosome 20q duplication
Chromosome 21q deletion
Chromosome 21q duplication
Chromosome 22q deletion
Chromosome 2p deletion
Chromosome 2p duplication
Chromosome 2q deletion
Chromosome 2q duplication
Chromosome 2q24 microdeletion syndrome
Chromosome 3p duplication
Chromosome 3p- syndrome
Chromosome 3q deletion
Chromosome 3q duplication
Chromosome 3q29 microduplication syndrome
Chromosome 4p deletion
Chromosome 4p duplication
Chromosome 4q deletion
Chromosome 4q duplication
Chromosome 5p deletion
Chromosome 5p duplication
Chromosome 5q deletion
Chromosome 5q duplication
Chromosome 6p deletion
Chromosome 6p duplication
Chromosome 6q deletion
Chromosome 6q duplication
Chromosome 6q25 microdeletion syndrome
Chromosome 7p deletion
Chromosome 7p duplication
Chromosome 7q deletion
Chromosome 7q duplication
Chromosome 8p deletion
Chromosome 8p duplication
Chromosome 8p23.1 deletion
Chromosome 8q deletion
Chromosome 8q duplication
Chromosome 9p deletion
Chromosome 9p duplication
Chromosome 9q deletion
Chromosome 9q duplication
Chromosome Xq duplication
Diploid-triploid mosaicism
Distal chromosome 18q deletion syndrome
Emanuel syndrome
Kleefstra syndrome
Koolen de Vries syndrome
Mosaic monosomy 18
Mosaic monosomy 22
Mosaic trisomy 13
Mosaic trisomy 14
Mosaic trisomy 22
Mosaic trisomy 7
Mosaic trisomy 8
Mosaic trisomy 9
Nablus mask-like facial syndrome
Pallister-Killian mosaic syndrome
Partial deletion of the short arm of chromosome 3
Partial deletion of Y
Potocki-Shaffer syndrome
Proximal chromosome 18q deletion syndrome
Recombinant chromosome 8 syndrome
Ring chromosome 1
Ring chromosome 10
Ring chromosome 11
Ring chromosome 12
Ring chromosome 13
Ring chromosome 14
Ring chromosome 15
Ring chromosome 16
Ring chromosome 17
Ring chromosome 18
Ring chromosome 19
Ring chromosome 2
Ring chromosome 20
Ring chromosome 21
Ring chromosome 22
Ring chromosome 3
Ring chromosome 4
Ring chromosome 5
Ring chromosome 6
Ring chromosome 7
Ring chromosome 8
Ring chromosome 9
Smith-Magenis syndrome
Tetrasomy 9p
Tetrasomy X
Triploidy
Trisomy 13
Trisomy 17 mosaicism
Trisomy 2 mosaicism
Turner syndrome
Wolf-Hirschhorn syndrome
X-linked susceptibility to autism-4
Y chromosome infertility
congenital and genetic disorders
Parastremmatic dwarfism
Bilateral parasagittal parieto-occipital polymicrogyria
11-beta-hydroxylase deficiency
12q14 microdeletion syndrome
15q11.2 microdeletion
15q24 microdeletion syndrome
16p13.11 microduplication syndrome
16q24.3 microdeletion syndrome
17-alpha-hydroxylase deficiency
17-beta hydroxysteroid dehydrogenase 3 deficiency
17q12 deletion syndrome
17q12 duplication
18 Hydroxylase deficiency
19p13.12 microdeletion syndrome
1q44 microdeletion syndrome
2-methylbutyryl-CoA dehydrogenase deficiency
20p12.3 microdeletion syndrome
22q13.3 deletion syndrome
2p15p16.1 microdeletion syndrome
3-alpha hydroxyacyl-CoA dehydrogenase deficiency
3-beta-hydroxysteroid dehydrogenase deficiency
3-Hydroxyisobutyric aciduria
3-methylcrotonyl-CoA carboxylase deficiency
3-methylglutaconyl-CoA hydratase deficiency (AUH defect)
3M syndrome
3MC syndrome
3q29 microdeletion syndrome
46,XX testicular disorder of sex development
48,XXXY syndrome
48,XYYY
49, XXXXY syndrome
49, XXXYY syndrome
5-alpha reductase deficiency
5-oxoprolinase deficiency
5q14.3 microdeletion syndrome
6-pyruvoyl-tetrahydropterin synthase deficiency
7q11.23 duplication syndrome
8p23.1 duplication syndrome
8q12 microduplication syndrome
Aarskog syndrome
Ablepharon macrostomia syndrome
ABri amyloidosis
Abruzzo-Erickson syndrome
Absence of fingerprints congenital milia
Absence of gluteal muscle
Absence of Tibia
Absence of tibia with polydactyly
Absent breasts and nipples
Absent patella
Acalvaria
Acanthosis nigricans muscle cramps acral enlargement
Acardia
Accessory deep peroneal nerve
Accessory pancreas
Achalasia microcephaly syndrome
Achard syndrome
Acheiropody
Achondrogenesis
Achondrogenesis type 1A - See Achondrogenesis
Achondrogenesis type 1B - See Achondrogenesis
Achondrogenesis type 2 - See Achondrogenesis
Achondroplasia
Acitretin embryopathy
Acral dysostosis dyserythropoiesis syndrome
Acral peeling skin syndrome
Acro-pectoro-renal field defect
Acrocallosal syndrome, Schinzel type
Acrocapitofemoral dysplasia
Acrocephalopolydactyly
Acrodermatitis enteropathica
Acrodysostosis
Acrodysplasia scoliosis
Acrodysplasia with ossification abnormalities, short stature and fibular hypoplasia
Acrofacial dysostosis Catania type
Acrofacial dysostosis Palagonia type
Acrofacial dysostosis Rodriguez type
Acrofrontofacionasal dysostosis syndrome
Acrogeria, Gottron type
Acrokeratoelastoidosis of Costa
Acromegaloid facial appearance syndrome
Acromegaloid features, overgrowth, cleft palate and hernia
Acromegaloid hypertrichosis syndrome
Acromelic frontonasal dysostosis
Acromesomelic dysplasia Campailla Martinelli type
Acromesomelic dysplasia Hunter Thompson type
Acromesomelic dysplasia Maroteaux type
Acromicric dysplasia
Acroosteolysis dominant type
Acropectoral syndrome
Acropectorovertebral dysplasia F form
Acrorenal mandibular syndrome
ACTH-independent macronodular adrenal hyperplasia
Adactylia unilateral
Adams-Oliver syndrome
ADCY5-related dyskinesia
Adenine phosphoribosyltransferase deficiency
Adenosine deaminase deficiency
Adenosine monophosphate deaminase 1 deficiency
Adenylosuccinase deficiency
Adermatoglyphia
Adrenomyeloneuropathy
Adrenomyodystrophy
Adult polyglucosan body disease
ADULT syndrome
Adult-onset nemaline myopathy
Adult-onset vitelliform macular dystrophy
Advanced sleep phase syndrome, familial
Agammaglobulinemia, microcephaly, and severe dermatitis
Agammaglobulinemia, non-Bruton type
Agenesis of the dorsal pancreas
Agnathia-microstomia-synotia
Aicardi syndrome
Aicardi-Goutieres syndrome
Akesson syndrome
Al Gazali Aziz Salem syndrome
Al Gazali Khidr Prem Chandran syndrome
Al Gazali Sabrinathan Nair syndrome
Al Gazali syndrome
Al-Gazali-Donnai-Mueller syndrome
Alagille syndrome
Alaninuria with microcephaly, dwarfism, enamel hypoplasia and diabetes mellitus
Albinism
Albinism deafness syndrome
Albinism ocular late onset sensorineural deafness
Albright's hereditary osteodystrophy
Alexander disease
ALG1-CDG (CDG-Ik)
ALG11-CDG (CDG-Ip)
ALG12-CDG (CDG-Ig)
ALG13-CDG
ALG2-CDG (CDG-Ii)
ALG3-CDG (CDG-Id)
ALG6-CDG (CDG-Ic)
ALG8-CDG (CDG-Ih)
ALG9-CDG (CDG-IL)
Alkaptonuria
Allain-Babin-Demarquez syndrome
Allan-Herndon-Dudley syndrome
Alopecia epilepsy oligophrenia syndrome of Moynahan
Alopecia intellectual disability syndrome 2
Alopecia totalis
Alopecia universalis
Alopecia universalis onychodystrophy vitiligo
Alopecia, epilepsy, pyorrhea, mental subnormality
Alopecia-contractures-dwarfism-intellectual disability syndrome
Alopecia-intellectual disability syndrome
Alpers syndrome
Alpha-1 antitrypsin deficiency
Alpha-ketoglutarate dehydrogenase deficiency
Alpha-mannosidosis
Alport syndrome
Alström syndrome
Alternating hemiplegia of childhood
Alveolar capillary dysplasia
Amaurosis congenita cone-rod type with congenital hypertrichosis
Ambras syndrome
Amelogenesis imperfecta
Amelogenesis imperfecta hypoplastic/hypomaturation X-linked 1
Amelogenesis imperfecta local hypoplastic
Amelogenesis imperfecta nephrocalcinosis
Ameloonychohypohidrotic syndrome
Amino aciduria with mental deficiency, dwarfism, muscular dystrophy, osteoporosis and acidosis
Aminoacylase 1 deficiency
Aminolevulinate dehydratase deficiency porphyria
Amish lethal microcephaly
Amish Nemaline Myopathy
Amniotic band syndrome
Amyloidosis corneal
Amyloidosis of gingiva and conjunctiva with intellectual disability
Amyotonia congenita
Anal sphincter dysplasia
Anauxetic dysplasia
Andermann syndrome
Andersen-Tawil syndrome
Anencephaly
Angel shaped phalangoepiphyseal dysplasia
Angelman syndrome
Aniridia - ptosis - intellectual disability - familial obesity
Aniridia absent patella
Aniridia renal agenesis psychomotor retardation
Ankyloblepharon filiforme adnatum cleft palate
Ankyloblepharon filiforme imperforate anus
Ankyloblepharon-ectodermal defects-cleft lip/palate syndrome
Ankylosing vertebral hyperostosis with tylosis
Ankylosis of teeth
Annular pancreas
Anodontia
Anomalous origin of right pulmonary artery familial
Anonychia ectrodactyly
Anonychia-onychodystrophy with brachydactyly type B and ectrodactyly
Anonychia-onychodystrophy with hypoplasia or absence of distal phalanges
Anophthalmia plus syndrome
Anophthalmos with limb anomalies
Anorchia
Antecubital pterygium
Anterior segment dysgenesis
Antley Bixler syndrome
Aortic arch anomaly - peculiar facies - intellectual disability
Aortic coarctation
Aortopulmonary window
Apert syndrome
Aphalangia partial with syndactyly and duplication of metatarsal IV
Aplasia cutis congenita
Aplasia cutis congenita of limbs recessive
Arachnodactyly - intellectual disability - dysmorphism
Arachnoid cysts
AREDYLD
Arginase deficiency
Argininosuccinic aciduria
Arhinia choanal atresia microphthalmia
Aromatase deficiency
Aromatase excess syndrome
Aromatic L-amino acid decarboxylase deficiency
Arrhinia
Arthrochalasia Ehlers-Danlos syndrome
Arthrogryposis and ectodermal dysplasia
Arthrogryposis epileptic seizures migrational brain disorder
Arthrogryposis multiplex congenita neurogenic type
Arthrogryposis multiplex congenita whistling face
Arthrogryposis multiplex congenita, distal, X-linked
Arthrogryposis renal dysfunction cholestasis syndrome
Arthrogryposis, ectodermal dysplasia, cleft lip/palate, and developmental delay
Arthrogryposis-like hand anomaly and sensorineural deafness
Arts syndrome
Ascher Syndrome
Aspartylglycosaminuria
Asternia
Ataxia - hypogonadism - choroidal dystrophy
Ataxia telangiectasia
Ataxia with oculomotor apraxia type 1
Ataxia with Oculomotor Apraxia Type 2
Ataxia with oculomotor apraxia type 4
Ataxia with vitamin E deficiency
Atelosteogenesis type 1
Atelosteogenesis type 2
Atelosteogenesis type 3
Atkin syndrome
Atresia of small intestine
Atrial myxoma, familial
Atrial septal defect coronary sinus
Atrial septal defect ostium primum
Atrial septal defect sinus venosus
Atypical Gaucher disease due to saposin C deficiency - See Gaucher disease
Atypical Rett syndrome
Atypical Werner syndrome
Auralcephalosyndactyly
Auriculo-condylar syndrome
Auriculoosteodysplasia
Ausems Wittebol-Post Hennekam syndrome
Autism with port-wine stain
Autoimmune lymphoproliferative syndrome due to CTLA4 haploinsuffiency
Autoimmune polyglandular syndrome type 1
Autoimmune polyglandular syndrome type 2
Autosomal dominant Alport syndrome
Autosomal dominant centronuclear myopathy
Autosomal dominant cerebellar ataxia, deafness, and narcolepsy
Autosomal dominant Charcot-Marie-Tooth disease type 2 with giant axons
Autosomal dominant deafness-onychodystrophy syndrome
Autosomal dominant distal renal tubular acidosis
Autosomal dominant hyper IgE syndrome
Autosomal dominant intermediate Charcot-Marie-Tooth disease type A - See Autosomal dominant intermediate Charcot-Marie-Tooth
Autosomal dominant intermediate Charcot-Marie-Tooth disease type B - See Autosomal dominant intermediate Charcot-Marie-Tooth
Autosomal dominant intermediate Charcot-Marie-Tooth disease type C - See Autosomal dominant intermediate Charcot-Marie-Tooth
Autosomal dominant intermediate Charcot-Marie-Tooth disease type D - See Autosomal dominant intermediate Charcot-Marie-Tooth
Autosomal dominant intermediate Charcot-Marie-Tooth disease type E - See Autosomal dominant intermediate Charcot-Marie-Tooth
Autosomal dominant intermediate Charcot-Marie-Tooth disease type F - See Autosomal dominant intermediate Charcot-Marie-Tooth
Autosomal dominant leukodystrophy with autonomic disease
Autosomal dominant multiple pterygium syndrome - See Distal arthrogryposis
Autosomal dominant neuronal ceroid lipofuscinosis 4B
Autosomal dominant nocturnal frontal lobe epilepsy
Autosomal dominant non-syndromic intellectual disability
Autosomal dominant optic atrophy and cataract
Autosomal dominant optic atrophy plus syndrome
Autosomal dominant palmoplantar keratoderma and congenital alopecia
Autosomal dominant partial epilepsy with auditory features
Autosomal dominant pseudohypoaldosteronism type 1
Autosomal dominant spinal muscular atrophy, lower extremity-predominant 1
Autosomal dominant spondyloepiphyseal dysplasia tarda
Autosomal dominant tubulointerstitial kidney disease due to REN mutations
Autosomal dominant tubulointerstitial kidney disease due to UMOD mutations
Autosomal dominant vitreoretinochoroidopathy
Autosomal erythropoietic protoporphyria
Autosomal recessive Alport syndrome
Autosomal recessive axonal neuropathy with neuromyotonia
Autosomal recessive candidiasis familial chronic mucocutaneous
Autosomal recessive centronuclear myopathy
Autosomal recessive Charcot-Marie-Tooth disease with hoarseness
Autosomal recessive distal osteolysis syndrome
Autosomal recessive early-onset inflammatory bowel disease
Autosomal recessive intermediate Charcot-Marie-Tooth disease type A - See Autosomal recessive intermediate Charcot-Marie-Tooth disease
Autosomal recessive intermediate Charcot-Marie-Tooth disease type B - See Autosomal recessive intermediate Charcot-Marie-Tooth disease
Autosomal recessive neuronal ceroid lipofuscinosis 4A - See Adult neuronal ceroid lipofuscinosis
Autosomal recessive palmoplantar keratoderma and congenital alopecia
Autosomal recessive polycystic kidney disease
Autosomal recessive primary microcephaly
Autosomal recessive pseudohypoaldosteronism type 1
Autosomal recessive spastic ataxia 4
Autosomal recessive spastic paraplegia type 49
Autosomal recessive spinocerebellar ataxia 9
Axenfeld-Rieger syndrome
Axial mesodermal dysplasia spectrum
Axial spondylometaphyseal dysplasia
Ayazi syndrome
B4GALT1-CDG (CDG-IId)
Baetz-Greenwalt syndrome
Bagatelle Cassidy syndrome
Baller-Gerold syndrome
Bamforth syndrome
Bangstad syndrome
Banki syndrome
Bantu siderosis
Baraitser-Winter syndrome
Barakat syndrome
Barber Say syndrome
Bardet-Biedl syndrome
Bardet-Biedl syndrome 1
Bardet-Biedl syndrome 10
Bardet-Biedl syndrome 11
Bardet-Biedl syndrome 12
Bardet-Biedl syndrome 2
Bardet-Biedl syndrome 3
Bardet-Biedl syndrome 4
Bare lymphocyte syndrome 2
Barraquer-Simons syndrome
Barth syndrome
Bartter syndrome type 3
Bartter syndrome type 4
Battaglia-Neri syndrome
Bazex-Dupre-Christol syndrome
Beare-Stevenson cutis gyrata syndrome
Becker muscular dystrophy
Becker nevus syndrome
Beckwith-Wiedemann syndrome
Beemer Ertbruggen syndrome
Behr syndrome
Benallegue Lacete syndrome
Benign essential blepharospasm
Benign familial neonatal epilepsy
Benign familial neonatal-infantile seizures
Benign hereditary chorea
Berk-Tabatznik syndrome
Best vitelliform macular dystrophy
Beta ketothiolase deficiency
Beta-Propeller Protein-Associated Neurodegeneration
Bethlem myopathy
Beukes familial hip dysplasia
Biemond syndrome
Biemond syndrome 2
Bietti crystalline corneoretinal dystrophy
Bifid nose
Bifid nose with or without anorectal and renal anomalies
Bilateral frontal polymicrogyria
Bilateral frontoparietal polymicrogyria
Bilateral generalized polymicrogyria
Bilateral perisylvian polymicrogyria
Bile acid synthesis defect, congenital, 4
Biliary atresia
Biotin-thiamine-responsive basal ganglia disease
Biotinidase deficiency
Birk-Barel syndrome
Birt-Hogg-Dube syndrome
Bixler Christian Gorlin syndrome
Bjornstad syndrome
Blau syndrome
Blepharo-cheilo-odontic syndrome
Blepharonasofacial malformation syndrome
Blepharophimosis with ptosis, syndactyly, and short stature
Blepharoptosis myopia ectopia lentis
Blount disease
Blue cone monochromatism
Blue diaper syndrome
BOD syndrome
Bohring-Opitz syndrome
Bone dysplasia Azouz type
Bone dysplasia lethal Holmgren type
Book syndrome
Boomerang dysplasia
BOR-Duane hydrocephalus contiguous gene syndrome
Borjeson-Forssman-Lehmann syndrome
Bork Stender Schmidt syndrome
Bowen-Conradi syndrome
Bowing of legs, anterior with dwarfism
Boylan Dew Greco syndrome
Brachioskeletogenital syndrome
Brachycephalofrontonasal dysplasia
Brachydactylous dwarfism Mseleni type
Brachydactyly elbow wrist dysplasia
Brachydactyly long thumb type
Brachydactyly Mononen type
Brachydactyly preaxial with hallux varus and thumb abduction
Brachydactyly tibial hypoplasia
Brachydactyly type A1
Brachydactyly type A2
Brachydactyly type A3
Brachydactyly type A4
Brachydactyly type A5
Brachydactyly type A6
Brachydactyly type A7
Brachydactyly type B
Brachydactyly type C
Brachydactyly type E
Brachydactyly types B and E combined
Brachydactyly with hypertension
Brachydactyly-mesomelia-intellectual disability-heart defects syndrome
Brachyolmia type 3
Brachyphalangy, polydactyly, and tibial aplasia/hypoplasia
Bradyopsia
Brain dopamine-serotonin vesicular transport disease
Brain-lung-thyroid syndrome
Branchial arch syndrome X-linked
Branchiooculofacial syndrome
Branchiootic syndrome
Branchiootorenal syndrome
Brittle cornea syndrome
Brody myopathy
Bronchogenic cyst
Bronchopulmonary dysplasia
Brooks Wisniewski Brown syndrome
Bruck syndrome 1
Bruck syndrome 2
Brugada syndrome
Bullous dystrophy hereditary macular type
Buschke-Ollendorff syndrome
C syndrome
C1q deficiency
Cabezas syndrome
CAD-CDG
CADASIL
Caffey disease
Calabro syndrome
Calloso-genital dysplasia
Camera Marugo Cohen syndrome
Campomelic dysplasia
Camptobrachydactyly
Camptodactyly arthropathy coxa vara pericarditis syndrome
Camptodactyly syndrome Guadalajara type 1
Camptodactyly syndrome Guadalajara type 2
Camptodactyly syndrome Guadalajara type 3
Camptodactyly, fibrous tissue hyperplasia, and skeletal dysplasia
Camptodactyly, tall stature, and hearing loss syndrome
Camptodactyly-ichthyosis syndrome
Camptomelic syndrome long limb type
Camurati Engelmann disease, type 2
Camurati-Engelmann disease
Canavan disease
Cantu Sanchez-Corona Fragoso syndrome
Cantu syndrome
Cap myopathy
Carbamoyl phosphate synthetase 1 deficiency
Carbonic anhydrase VA deficiency
Cardiac-Valvular Ehlers-Danlos syndrome
Cardioauditory syndrome of Sanchez Cascos
Cardioencephalomyopathy
Cardiofaciocutaneous syndrome
Cardiomelic syndrome Stratton Koehler type
Cardiomyopathy and deafness due to tRNA lysine gene mutation
Cardiomyopathy cataract hip spine disease
Cardiomyopathy dilated with woolly hair and keratoderma
Cardioskeletal syndrome Kuwaiti type
Carey-Fineman-Ziter syndrome
Carney complex
Carney triad
Carnitine palmitoyl transferase 1A deficiency
Carnitine-acylcarnitine translocase deficiency
Carnosinemia
Caroli disease
Carpenter syndrome
Carpotarsal osteochondromatosis
Cartilage-hair hypoplasia
Cataract ataxia deafness
Cataract congenital Volkmann type
Cataract microcornea syndrome
Cataract, total congenital
Catatrichy
Catecholaminergic polymorphic ventricular tachycardia
Catel Manzke syndrome
Caudal appendage deafness
Caudal regression sequence
Central core disease
Cerebellar ataxia and hypogonadotropic hypogonadism
Cerebellar ataxia ectodermal dysplasia
Cerebellar ataxia, areflexia, pes cavus, optic atrophy and sensorinural hearing loss
Cerebellar hypoplasia
Cerebellar hypoplasia tapetoretinal degeneration
Cerebellar hypoplasia with endosteal sclerosis
Cerebelloparenchymal disorder 3
Cerebellum agenesis hydrocephaly
Cerebral autosomal recessive arteriopathy with subcortical infarcts and leukoencephalopathy
Cerebral dysgenesis, neuropathy, ichthyosis, and palmoplantar keratoderma syndrome
Cerebral folate deficiency
Cerebral gigantism jaw cysts
Cerebro-costo-mandibular syndrome
Cerebro-facio-articular syndrome
Cerebro-oculo-facio-skeletal syndrome
Cerebrocostomandibular-like syndrome
Cerebrooculonasal syndrome
Cerebrotendinous xanthomatosis
Ceroid lipofuscinosis neuronal 1
Cerulean cataract
Cervical hypertrichosis peripheral neuropathy
Chanarin-Dorfman syndrome
Char syndrome
Charcot-Marie-Tooth disease type 1A
Charcot-Marie-Tooth disease type 1B - See Charcot-Marie-Tooth disease
Charcot-Marie-Tooth disease type 1C - See Charcot-Marie-Tooth disease
Charcot-Marie-Tooth disease type 1D - See Charcot-Marie-Tooth disease
Charcot-Marie-Tooth disease type 1E
Charcot-Marie-Tooth disease type 1F - See Charcot-Marie-Tooth disease
Charcot-Marie-Tooth disease type 2B
Charcot-Marie-Tooth disease type 2B1 - See Charcot-Marie-Tooth disease
Charcot-Marie-Tooth disease type 2B2 - See Charcot-Marie-Tooth disease
Charcot-Marie-Tooth disease type 2D - See Charcot-Marie-Tooth disease
Charcot-Marie-Tooth disease type 2E - See Charcot-Marie-Tooth disease
Charcot-Marie-Tooth disease type 2F
Charcot-Marie-Tooth disease type 2G - See Charcot-Marie-Tooth disease
Charcot-Marie-Tooth disease type 2H - See Charcot-Marie-Tooth disease
Charcot-Marie-Tooth disease type 2I - See Charcot-Marie-Tooth disease
Charcot-Marie-Tooth disease type 2J - See Charcot-Marie-Tooth disease
Charcot-Marie-Tooth disease type 2K - See Charcot-Marie-Tooth disease
Charcot-Marie-Tooth disease type 2N - See Charcot-Marie-Tooth disease
Charcot-Marie-Tooth disease type 2O - See Charcot-Marie-Tooth disease
Charcot-Marie-Tooth disease type 2P
Charcot-Marie-Tooth disease type 2Q - See Charcot-Marie-Tooth disease
Charcot-Marie-Tooth disease type 2R
Charcot-Marie-Tooth disease type 4A - See Charcot-Marie-Tooth disease
Charcot-Marie-Tooth disease type 4B1 - See Charcot-Marie-Tooth disease
Charcot-Marie-Tooth disease type 4B2
Charcot-Marie-Tooth disease type 4C - See Charcot-Marie-Tooth disease
Charcot-Marie-Tooth disease type 4D - See Charcot-Marie-Tooth disease
Charcot-Marie-Tooth disease type 4E - See Charcot-Marie-Tooth disease
Charcot-Marie-Tooth disease type 4H - See Charcot-Marie-Tooth disease
CHARGE syndrome
Charlie M syndrome
Cherubism
Chiari malformation type 2
Chiari malformation type 3
CHILD syndrome
Childhood apraxia of speech
Childhood encephalopathy due to thiamine pyrophosphokinase deficiency
Childhood hypophosphatasia
Childhood-onset nemaline myopathy
Chitayat Meunier Hodgkinson syndrome
Choanal atresia-hearing loss-cardiac defects-craniofacial dysmorphism syndrome
Cholesteryl ester storage disease
Chondrocalcinosis 2
Chondrodysplasia acromesomelic with genital anomalies
Chondrodysplasia Blomstrand type
Chondrodysplasia calcificans metaphysealis
Chondrodysplasia punctata 1, X-linked recessive
Chondrodysplasia punctata Sheffield type
Chondrodysplasia with joint dislocations, GPAPP type
Chondrodysplasia, Grebe type
Chordoma
Chorea-acanthocytosis
Choroidal dystrophy central areolar
Choroideremia
Christianson syndrome
Chromosome 15, trisomy mosaicism
Chromosome 16p13.3 deletion syndrome
Chromosome 16p13.3 duplication
Chromosome 17p13.1 deletion syndrome
Chromosome 17q deletion
Chromosome 18p duplication
Chromosome 19q13.11 deletion syndrome
Chromosome 1q41-q42 deletion syndrome
Chromosome 21, uniparental disomy
Chronic atypical neutrophilic dermatosis with lipodystrophy and elevated temperature
Chronic granulomatous disease
Chronic progressive external ophthalmoplegia
Chudley Rozdilsky syndrome
Chylomicron retention disease
Chylothorax, congenital
Circumferential skin creases Kunze type
Citrullinemia type II
Clark-Baraitser syndrome
Clasped thumbs, congenital
Classical-like Ehlers-Danlos syndrome
Cleft hand absent tibia
Cleft palate short stature vertebral anomalies
Cleft palate, midfacial hypoplasia, triangular facies, and sensorineural hearing loss
Cleidocranial dysplasia
Cleidocranial dysplasia recessive form
Cleidorhizomelic syndrome
Clouston syndrome
COACH syndrome
COASY Protein-Associated Neurodegeneration
Coats disease
Cockayne syndrome
Cockayne syndrome type I
Cockayne syndrome type II
Cockayne syndrome type III
CODAS syndrome
Coffin-Lowry syndrome
Coffin-Siris syndrome
COG1-CDG (CDG-IIg)
COG4-CDG (CDG-IIj)
COG5-CDG (CDG-IIi)
COG7-CDG (CDG-IIe)
COG8-CDG (CDG-IIh)
Cogan-Reese syndrome
Cohen syndrome
Cold-induced sweating syndrome
Cole Carpenter syndrome
Collins Pope syndrome
Coloboma of alar-nasal cartilages with telecanthus
Coloboma of macula
Coloboma of macula with type B brachydactyly
Colpocephaly
Combined immunodeficiency with skin granulomas
Combined oxidative phosphorylation deficiency 16
Combined pituitary hormone deficiencies, genetic forms
Common variable immunodeficiency
Complement component 2 deficiency
Complete androgen insensitivity syndrome
Condensing osteitis of the clavicle
Conductive deafness with malformed external ear
Cone dystrophy
Cone-rod dystrophy
Cone-rod dystrophy 3
Cone-rod dystrophy 5
Cone-rod dystrophy 6
Cone-rod dystrophy amelogenesis imperfecta
Cone-rod dystrophy X-linked 1
Cone-rod dystrophy X-linked 2
Cone-rod dystrophy X-linked 3
Congenital absence of the sternocleidomastoid muscle
Congenital adrenal hyperplasia due to cytochrome P450 oxidoreductase deficiency
Congenital anosmia
Congenital bilateral absence of the vas deferens
Congenital bile acid synthesis defect, type 1
Congenital bile acid synthesis defect, type 2
Congenital central hypoventilation syndrome
Congenital chloride diarrhea
Congenital contractural arachnodactyly
Congenital cytomegalovirus
Congenital deafness with vitiligo and achalasia
Congenital diaphragmatic hernia
Congenital ectodermal dysplasia with hearing loss
Congenital extrahepatic portosystemic shunt
Congenital femoral deficiency
Congenital fiber type disproportion
Congenital fibrosis of extraocular muscles
Congenital generalized lipodystrophy
Congenital generalized lipodystrophy type 2 - See Congenital generalized lipodystrophy
Congenital generalized lipodystrophy type 4
Congenital heart block
Congenital hydrocephalus
Congenital hyperinsulinism
Congenital insensitivity to pain
Congenital insensitivity to pain with anhidrosis
Congenital lactase deficiency
Congenital laryngeal palsy
Congenital lipoid adrenal hyperplasia
Congenital lobar emphysema
Congenital microcoria
Congenital mirror movement disorder
Congenital muscular dystrophy due to LMNA mutation - See Congenital muscular dystrophy
Congenital muscular dystrophy type 1A
Congenital muscular dystrophy with integrin alpha-7 deficiency - See Congenital muscular dystrophy
Congenital muscular dystrophy-dystroglycanopathy with or without intellectual disability (type B)
Congenital myasthenic syndrome associated with acetylcholine receptor deficiency
Congenital nephrotic syndrome Finnish type
Congenital primary aphakia
Congenital pseudoarthrosis
Congenital pulmonary alveolar proteinosis
Congenital rubella
Congenital sucrase-isomaltase deficiency
Congenital tracheal stenosis
Congenital tracheomalacia
Congenital varicella syndrome
Congenital vertical talus
Congenitally corrected transposition of the great arteries
Continuous spike-wave during slow sleep syndrome
Convulsions, benign familial infantile, 1
Copper deficiency, familial benign
Cor triatriatum dexter
Cor triatriatum sinister
Corneal dystrophy and perceptive deafness
Corneal dystrophy Avellino type
Corneal dystrophy crystalline of Schnyder
Corneal dystrophy Thiel Behnke type
Corneal endothelial dystrophy type 2
Corneal hypesthesia, familial
Cornelia de Lange syndrome
Corneodermatoosseous syndrome
Corpus callosum agenesis double urinary collecting
Cortical blindness-intellectual disability-polydactyly syndrome
Cortical defects wormian bones and dentinogenesis imperfecta
Cortical dysgenesis with pontocerebellar hypoplasia due to TUBB3 mutation
Corticobasal degeneration
Corticosteroid-binding globulin deficiency
Costello syndrome
Cousin syndrome
Cowden syndrome
Crandall syndrome
Crane-Heise syndrome
Craniodiaphyseal dysplasia
Cranioectodermal dysplasia
Craniofacial deafness hand syndrome
Craniofacial dysostosis with diaphyseal hyperplasia
Craniofacial dyssynostosis
Craniofrontonasal dysplasia
Craniometaphyseal dysplasia, autosomal dominant
Craniometaphyseal dysplasia, autosomal recessive type
Craniopharyngioma
Craniorachischisis
Craniosynostosis
Craniosynostosis, anal anomalies, and porokeratosis
Craniotelencephalic dysplasia
Cri du chat syndrome
Crigler Najjar syndrome, type 1
Crigler-Najjar syndrome type 2
Crome syndrome
Cronkhite-Canada disease
Crouzon syndrome
Crumpled helices and small mouth
Cryptomicrotia brachydactyly syndrome
Cryptophthalmos
Culler-Jones syndrome
Curly hair-acral keratoderma-caries syndrome
Currarino triad
Curry Jones syndrome
Cutis laxa, autosomal dominant
Cylindrical spirals myopathy
Cyprus facial neuromusculoskeletal syndrome
Cystic fibrosis
Cystic hygroma
Cystinosis
Czech dysplasia metatarsal type
D ercole syndrome
D-2-hydroxyglutaric aciduria
D-bifunctional protein deficiency
D-glycericacidemia
Daentl Towsend Siegel syndrome
Daish Hardman Lamont syndrome
Dandy-Walker complex
Dandy-Walker cyst with Renal-Hepatic-Pancreatic dysplasia
Dandy-Walker like malformation with atrioventricular septal defect
Dandy-Walker malformation with intellectual disability, basal ganglia disease and seizures
Dandy-Walker malformation with nasopharyngeal teratoma and diaphragmatic hernia
Dandy-Walker malformation with postaxial polydactyly
Dandy-Walker malformation with sagittal craniosynostosis and hydrocephalus
Daneman Davy Mancer syndrome
Danon disease
Darier disease
Dauwerse-Peters syndrome
Davenport Donlan syndrome
DCMA syndrome
DDOST-CDG (CDG-Ir)
De Barsy syndrome
De Sanctis-Cacchione syndrome
DEAF1-associated disorders
Deafness and myopia syndrome
Deafness conductive ptosis skeletal anomalies
Deafness enamel hypoplasia nail defects
Deafness hypogonadism syndrome
Deafness oligodontia syndrome
Deafness with labyrinthine aplasia microtia and microdontia (LAMM)
Deafness, autosomal dominant nonsyndromic sensorineural 17
Deafness, autosomal dominant nonsyndromic sensorineural 22
Deafness, autosomal dominant nonsyndromic sensorineural 23
Deafness, autosomal dominant nonsyndromic sensorineural 24
Deafness, autosomal dominant nonsyndromic sensorineural 3
Deafness, autosomal dominant nonsyndromic sensorineural 53
Deafness, autosomal recessive 51
Deafness, dystonia, and cerebral hypomyelination
Deafness, epiphyseal dysplasia, short stature
Deafness, X-linked 2
Deafness-infertility syndrome
Deficiency of interleukin-1 receptor antagonist
Delayed membranous cranial ossification
Dendritic cell, monocyte, B lymphocyte, and natural killer lymphocyte deficiency
Dense deposit disease
Dentatorubral-pallidoluysian atrophy
Dentin dysplasia sclerotic bones
Dentin dysplasia, coronal
Dentin dysplasia, type 1
Dentinogenesis imperfecta
Dentinogenesis imperfecta type 2
Dentinogenesis imperfecta type 3
Denys-Drash syndrome
Dermatoosteolysis Kirghizian type
Dermatopathia pigmentosa reticularis
Dermatosparaxis Ehlers-Danlos syndrome
Dermochondrocorneal dystrophy of François
Dermoodontodysplasia
Desbuquois syndrome
Desmosterolosis
Devriendt syndrome
Dextrocardia
Dextrocardia with unusual facies and microphthalmia
DFNB1
Diastrophic dysplasia
Dicarboxylic aminoaciduria
Dihydrolipoamide dehydrogenase deficiency
Dihydropteridine reductase deficiency
Dihydropyrimidinase deficiency
Dilated cardiomyopathy
Dilated cardiomyopathy with hypergonadotropic hypogonadism
Diphallia
Disseminated superficial actinic porokeratosis
Distal arthrogryposis type 1
Distal arthrogryposis type 5
Distal arthrogryposis type 5D - See Distal arthrogryposis
Distal arthrogryposis with hypopituitarism, intellectual disability and facial anomalies
Distal myopathy with vocal cord weakness
DK phocomelia syndrome
DOLK-CDG (CDG-Im)
Dominant dystrophic epidermolysis bullosa
Donnai-Barrow syndrome
DOOR syndrome
Dopa-responsive dystonia
Dopamine beta hydroxylase deficiency
Dopamine transporter deficiency syndrome
Dowling-Degos disease
DPAGT1-CDG (CDG-Ij)
DPM1-CDG (CDG-Ie)
DPM2-CDG
DPM3-CDG (CDG-Io)
Drachtman Weinblatt Sitarz syndrome
Dravet syndrome
Duane syndrome
Duane-radial ray syndrome
Dubin-Johnson syndrome
Dubowitz syndrome
Duchenne muscular dystrophy
Duodenal atresia
Duplication of urethra
Dwarfism familial with muscle spasms
Dwarfism Levi type
Dwarfism, low-birth-weight type with unresponsiveness to growth hormone
Dwarfism, proportionate with hip dislocation
Dyggve-Melchior-Clausen syndrome
Dykes Markes Harper syndrome
Dyschondrosteosis nephritis
Dyschromatosis symmetrica hereditaria 1
Dyschromatosis universalis hereditaria
Dysequilibrium syndrome
Dysosteosclerosis
Dysplasia epiphysealis hemimelica
Dyssegmental dysplasia and glaucoma
Dyssegmental dysplasia Rolland-Desbuquois type
Dyssegmental dysplasia Silverman-Handmaker type
Dystelephalangy
Dystonia 2, torsion, autosomal recessive
DYT-PRKRA
DYT-THAP1
DYT-TOR1A
DYT-TUBB4A
Early Infantile Epileptic Encephalopathy
Early infantile epileptic encephalopathy 25
Early-onset anterior polar cataract
Early-onset autosomal dominant Alzheimer disease
Early-onset parkinsonism-intellectual disability syndrome
Early-onset zonular cataract
Ebstein's anomaly
Ectodermal dysplasia
Ectodermal dysplasia skin fragility syndrome
Ectodermal dysplasia trichoodontoonychial type
Ectodermal dysplasia with natal teeth Turnpenny type
Ectodermal dysplasia, hidrotic, Christianson-Fourie type
Ectodermal dysplasia, sensorineural hearing loss, and distinctive facial features
EEC syndrome
EEM syndrome
Eisenmenger syndrome
Elastosis perforans serpiginosa
Ellis Yale Winter syndrome
Ellis-Van Creveld syndrome
Encephalocele
Encephalocraniocutaneous lipomatosis
Encephalopathy due to prosaposin deficiency - See Sphingolipidosis
Encephalopathy intracranial calcification growth hormone deficiency microcephaly retinal degeneration
Epidermodysplasia verruciformis
Epidermolysa bullosa simplex with muscular dystrophy
Epidermolysis bullosa simplex with mottled pigmentation
Epidermolysis bullosa simplex, Dowling-Meara type
Epidermolysis bullosa simplex, localized
Epidermolysis bullosa simplex, Ogna type
Epidermolysis bullosa, lethal acantholytic
Epidermolytic ichthyosis
Epidermolytic palmoplantar keratoderma
Epilepsy juvenile absence
Epilepsy with myoclonic-atonic seizures
Epiphyseal dysplasia hearing loss dysmorphism
Epiphyseal dysplasia multiple with early-onset diabetes mellitus
Episodic ataxia with nystagmus
Ermine phenotype
Erythrokeratoderma ''en cocardes''
Erythromelalgia
Erythropoietic uroporphyria associated with myeloid malignancy
Esophageal atresia
Ethylmalonic encephalopathy
Eunuchoidism familial hypogonadotropic
Exstrophy of the bladder
FACES syndrome
Facial ectodermal dysplasia
Facial onset sensory and motor neuronopathy
Facio thoraco genital syndrome
Faciocardiorenal syndrome
Facioscapulohumeral muscular dystrophy
Fallot complex with severe mental and growth retardation
Familial amyloidosis, Finnish type
Familial atrial fibrillation
Familial avascular necrosis of the femoral head
Familial bilateral striatal necrosis
Familial caudal dysgenesis
Familial cold autoinflammatory syndrome
Familial congenital palsy of trochlear nerve
Familial cutaneous collagenoma
Familial dilated cardiomyopathy
Familial dysautonomia
Familial encephalopathy with neuroserpin inclusion bodies
Familial exudative vitreoretinopathy
Familial focal epilepsy with variable foci
Familial glucocorticoid deficiency
Familial HDL deficiency
Familial hemiplegic migraine
Familial hemophagocytic lymphohistiocytosis
Familial hyperaldosteronism type 2
Familial hyperaldosteronism type III
Familial hypocalciuric hypercalcemia type 1
Familial hypocalciuric hypercalcemia type 2
Familial hypocalciuric hypercalcemia type 3
Familial infantile convulsions and paroxysmal choreoathetosis
Familial joint instability syndrome
Familial lipoprotein lipase deficiency
Familial Mediterranean fever
Familial multiple lipomatosis
Familial osteochondritis dissecans
Familial partial lipodystrophy associated with PLIN1 mutations - See Familial partial lipodystrophy
Familial partial lipodystrophy associated with PPARG mutations
Familial partial lipodystrophy due to AKT2 mutations - See Familial partial lipodystrophy
Familial partial lipodystrophy type 2
Familial partial lipodystrophy type Köbberling
Familial porencephaly
Familial progressive cardiac conduction defect
Familial reactive perforating collagenosis
Familial thyroglossal duct cyst
Familial visceral myopathy with external ophthalmoplegia
Familiar or sporadic hemiplegic migraine
Fanconi Bickel syndrome
Fanconi syndrome
Farber disease
Fatal familial insomnia
Fatty acid hydroxylase-associated neurodegeneration
Faye-Petersen-Ward-Carey syndrome
FBXL4-related encephalomyopathic mitochondrial DNA depletion syndrome
Feigenbaum Bergeron Richardson syndrome
Feingold syndrome
Femoral facial syndrome
Femur bifid with monodactylous ectrodactyly
Femur fibula ulna syndrome
Fertile eunuch syndrome
Fetal akinesia deformation sequence
Fetal aminopterin syndrome
Fetal cystic hygroma
Fetal hydantoin syndrome
Fetal methylmercury syndrome
Fetal retinoid syndrome
Fetal thalidomide syndrome
Fetal valproate syndrome
FG syndrome
FG syndrome 2
FG syndrome 3
Fibro-adipose vascular anomaly
Fibrochondrogenesis
Fibrodysplasia ossificans progressiva
Fibrous dysplasia
Fibular aplasia ectrodactyly
Fibular aplasia, tibial campomelia, and oligosyndactyly syndrome
Fibular hemimelia
Fibular hypoplasia and complex brachydactyly
Filippi syndrome
Fine-Lubinsky syndrome
Fingerprint body myopathy
Fish-eye disease
Fitzsimmons syndrome
Fitzsimmons Walson Mellor syndrome
Fitzsimmons-Guilbert syndrome
Floating-Harbor syndrome
Flynn Aird syndrome
Focal cortical dysplasia of Taylor
Focal dermal hypoplasia
Focal facial dermal dysplasia
Focal segmental glomerulosclerosis
Follicle-stimulating hormone deficiency, isolated
Fountain syndrome
FOXG1 syndrome
Fragile X syndrome
Fragile XE syndrome
Frank Ter Haar syndrome
Fraser syndrome
Frasier syndrome
Free sialic acid storage disease
Freeman-Sheldon syndrome
Frias syndrome
Friedreich ataxia
Frints De Smet Fabry Fryns syndrome
Frontofacionasal dysplasia
Frontometaphyseal dysplasia
Frontonasal dysplasia
Frontonasal dysplasia with alopecia and genital anomaly - See Frontonasal dysplasia
Frontonasal dysplasia-severe microphthalmia-severe facial clefting syndrome - See Frontonasal dysplasia
Frontorhiny - See Frontonasal dysplasia
Frontotemporal dementia, ubiquitin-positive
Froster-Huch syndrome
Fructose-1,6-bisphosphatase deficiency
Fryns Hofkens Fabry syndrome
Fryns syndrome
Fucosidosis
Fuhrmann syndrome
Fukuyama type muscular dystrophy
Fumarase deficiency
Fused mandibular incisors
Galactokinase deficiency
Galactosemia
Galactosialidosis
Galloway-Mowat syndrome
Game Friedman Paradice syndrome
Gamma aminobutyric acid transaminase deficiency
Gamma-cystathionase deficiency
GAPO syndrome
Gardner syndrome
Garret Tripp syndrome
Gastrocutaneous syndrome
Gastroschisis
GATAD2B-associated neurodevelopmental disorder
Gaucher disease - ophthalmoplegia - cardiovascular calcification - See Gaucher disease
Gaucher disease perinatal lethal
Gaucher disease type 1
Gaucher disease type 2
Gaucher disease type 3
Gay Feinmesser Cohen syndrome
Geleophysic dwarfism
Gemignani syndrome
Generalized junctional epidermolysis bullosa, non-Herlitz type - See Junctional epidermolysis bullosa
Generalized pustular psoriasis
Genito palato cardiac syndrome
Genitopatellar syndrome
Genoa syndrome
Genochondromatosis
Genu valgum, st Helena familial
Geroderma osteodysplastica
Gerstmann-Straussler-Scheinker disease
Ghosal hematodiaphyseal dysplasia syndrome
Ghose Sachdev Kumar syndrome
Giant axonal neuropathy
Giant congenital nevus
Gillespie syndrome
Gingival fibromatosis with distinctive facies
Gingival fibromatosis with hypertrichosis
Gitelman syndrome
Glaucoma sleep apnea
Glaucoma, Ectopia, Microspherophakia, Stiff joints and Short stature syndrome
Globozoospermia
Glomerulonephritis with sparse hair and telangiectases
Glomerulopathy with fibronectin deposits 1
Glomerulopathy with fibronectin deposits 2
Glucose transporter type 1 deficiency syndrome
Glucose-galactose malabsorption
Glutamine deficiency, congenital
Glutaric acidemia type I
Glutaric acidemia type II
Glutaric acidemia type III
Glutathionuria
Glycine N-methyltransferase deficiency
Glycogen storage disease type 0, liver
Glycogen storage disease type 13
Glycogen storage disease type 1A
Glycogen storage disease type 1B
Glycogen storage disease type 3
Glycogen storage disease type 4
Glycogen storage disease type 5
Glycogen storage disease type 6
GM1 gangliosidosis type 1
GM1 gangliosidosis type 2
GM1 gangliosidosis type 3
GM3 synthase deficiency
GMS syndrome
Gnathodiaphyseal dysplasia
Goldberg-Shprintzen megacolon syndrome
Goldenhar disease
Goldmann-Favre syndrome
Gomez Lopez Hernandez syndrome
Gordon syndrome
Gorlin Chaudhry Moss syndrome
GOSR2-related progressive myoclonus ataxia
Gracile bone dysplasia
GRACILE syndrome
Graham Boyle Troxell syndrome
Graham-Cox syndrome
Graham-Little-Piccardi-Lassueur syndrome
Grant syndrome
Greenberg dysplasia
Greig cephalopolysyndactyly syndrome
Griscelli syndrome type 1
Griscelli syndrome type 2
Griscelli syndrome type 3
Groll Hirschowitz syndrome
Growth hormone insensitivity with immunodeficiency
Grubben de Cock Borghgraef syndrome
GTP cyclohydrolase I deficiency
GTPCH1-deficient DRD
Guanidinoacetate methyltransferase deficiency
Guizar Vasquez Sanchez Manzano syndrome
Gurrieri syndrome
Gyrate atrophy of choroid and retina
Hailey-Hailey disease
Haim-Munk syndrome
Hair defect-photosensitivity-intellectual disability syndrome
Hairy elbows
Halal syndrome
Hall-Riggs syndrome
Hallermann-Streiff syndrome
Hamanishi Ueba Tsuji syndrome
Hand and foot deformity with flat facies
Hand foot uterus syndrome
Hanhart syndrome
Hard skin syndrome Parana type
Hardikar syndrome
Harding ataxia
Harlequin ichthyosis
Harlequin syndrome
Harrod Doman Keele syndrome
Hartnup disease
Hawkinsinuria
Heart defect-tongue hamartoma-polysyndactyly syndrome
Heart-hand syndrome, Slovenian type
Heart-hand syndrome, Spanish type
HEC syndrome
Hemangiomatosis, familial pulmonary capillary
Hemi 3 syndrome
Hemifacial hyperplasia strabismus
Hemifacial microsomia
Hemimegalencephaly
Hepatic lipase deficiency
Hepatic venoocclusive disease with immunodeficiency
Hepatoerythropoietic porphyria
Hereditary angiopathy with nephropathy, aneurysms, and muscle cramps syndrome
Hereditary congenital facial paresis
Hereditary coproporphyria
Hereditary diffuse leukoencephalopathy with spheroids
Hereditary fibrosing poikiloderma with tendon contractures, myopathy, and pulmonary fibrosis
Hereditary fructose intolerance
Hereditary geniospasm
Hereditary hyperekplexia
Hereditary keratitis
Hereditary koilonychia
Hereditary motor and sensory neuropathy type 5
Hereditary mucoepithelial dysplasia
Hereditary multiple osteochondromas
Hereditary neuralgic amyotrophy
Hereditary neuropathy with liability to pressure palsies
Hereditary pancreatitis
Hereditary proximal myopathy with early respiratory failure
Hereditary sensorimotor neuropathy with hyperelastic skin
Hereditary sensory and autonomic neuropathy type 1E
Hereditary sensory and autonomic neuropathy type 2
Hereditary sensory and autonomic neuropathy type 7
Hereditary sensory and autonomic neuropathy type V
Hereditary sensory neuropathy type 1
Hereditary vascular retinopathy
Hermansky-Pudlak syndrome
Hernández-Aguirre Negrete syndrome
Herpes simplex encephalitis
Heterotaxy
HIBCH deficiency
Hirschsprung disease
Hirschsprung disease type d brachydactyly
His bundle tachycardia
Histidinemia
HMG CoA lyase deficiency
Holocarboxylase synthetase deficiency
Holt-Oram syndrome
Holzgreve syndrome
Homocarnosinosis
Homocystinuria due to CBS deficiency
Homocystinuria due to MTHFR deficiency
Horizontal gaze palsy with progressive scoliosis
HSD10 disease
Human HOXA1 Syndromes
Hunter-McAlpine syndrome
Huntington disease
Hurler syndrome
Hurler–Scheie syndrome
Hutterite cerebroosteonephrodysplasia syndrome
Hyaline fibromatosis syndrome
Hydranencephaly
Hydrocephalus due to congenital stenosis of aqueduct of sylvius
Hydrocephalus obesity hypogonadism
Hydrocephalus, costovertebral dysplasia, and Sprengel anomaly
Hydrocephalus-cleft palate-joint contractures syndrome
Hydroxykynureninuria
Hyper-IgD syndrome
Hyperbetaalaninemia
Hyperbilirubinemia transient familial neonatal
Hyperferritinemia cataract syndrome
Hyperinsulinism due to glucokinase deficiency
Hyperinsulinism-hyperammonemia syndrome
Hyperkalemic periodic paralysis
Hyperkeratosis lenticularis perstans
Hyperlipidemia type 3
Hyperlipoproteinemia type 5
Hyperlysinemia
Hypermethioninemia due to S-adenosylhomocysteine hydrolase deficiency
Hypermobile Ehlers-Danlos syndrome
Hyperostosis corticalis generalisata
Hyperphenylalaninemia due to dehydratase deficiency
Hyperprolinemia
Hyperprolinemia type 2
Hypertelorism and tetralogy of Fallot
Hyperthermia induced defects
Hypertrichosis lanuginosa congenita
Hypertrophic neuropathy of Dejerine-Sottas
Hypertryptophanemia
Hypocalcemia, autosomal dominant
Hypochondroplasia
Hypohidrotic ectodermal dysplasia autosomal recessive
Hypohidrotic ectodermal dysplasia with hypothyroidism and ciliary dyskinesia
Hypokalemic periodic paralysis
Hypomandibular faciocranial dysostosis
Hypomelanosis of Ito
Hypomyelination and congenital cataract
Hypomyelination with atrophy of basal ganglia and cerebellum
Hypoparathyroidism-intellectual disability-dysmorphism syndrome
Hypophosphatasia
Hypophosphatemic rickets
Hypoplastic left heart syndrome
Hypospadias familial
Hypospadias-intellectual disability, Goldblatt type syndrome
Hypotelorism cleft palate hypospadias
Hypotonia, congenital nystagmus, ataxia and abnormal auditory brainstem response
Hypotrichosis simplex
I cell disease
ICF syndrome
Ichthyosiform erythroderma, corneal involvement, deafness
Ichthyosis alopecia eclabion ectropion intellectual disability
Ichthyosis bullosa of Siemens
Ichthyosis cheek eyebrow syndrome
Ichthyosis follicularis atrichia photophobia syndrome
Ichthyosis hystrix, Curth Macklin type
Ichthyosis lamellar 1
Ichthyosis lamellar 2
Ichthyosis lamellar 3
Ichthyosis lamellar, autosomal dominant
Ichthyosis prematurity syndrome
Ichthyosis tapered fingers midline groove up
Ichthyosis with hypotrichosis, autosomal recessive
Ichthyosis, leukocyte vacuoles, alopecia, and sclerosing cholangitis
Ichthyosis-intellectual disability-dwarfism-renal impairment
Idiopathic basal ganglia calcification childhood-onset
Idiopathic CD4 positive T-lymphocytopenia
Iida Kannari syndrome
IL12RB1 deficiency
IMAGe syndrome
Iminoglycinuria
Immune defect due to absence of thymus
Immunodeficiency with hyper IgM type 1
Immunodeficiency with hyper IgM type 2
Immunodeficiency with hyper IgM type 3
Immunodeficiency with hyper IgM type 4
Immunodeficiency with hyper IgM type 5
Immunodysregulation, polyendocrinopathy and enteropathy X-linked
Imperforate oropharynx-costo vetebral anomalies
Inclusion body myopathy 2
Inclusion body myopathy 3
Inclusion body myopathy with early-onset Paget disease and frontotemporal dementia
Incontinentia pigmenti
Infantile axonal neuropathy
Infantile cerebellar retinal degeneration
Infantile choroidocerebral calcification syndrome
Infantile histiocytoid cardiomyopathy
Infantile liver failure syndrome 1
Infantile myofibromatosis
Infantile neuroaxonal dystrophy
Infantile onset spinocerebellar ataxia
Infantile spasms broad thumbs
Infantile-onset ascending hereditary spastic paralysis
Iniencephaly
Insulin-like growth factor 1 resistance to
Insulin-like growth factor I deficiency
Insulin-resistance type B
Intellectual deficit - short stature - hypertelorism
Intellectual deficit Buenos-Aires type
Intellectual disability - athetosis - microphthalmia
Intellectual disability - hypoplastic corpus callosum - preauricular tag
Intellectual disability-developmental delay-contractures syndrome
Intellectual disability-dysmorphism-hypogonadism-diabetes mellitus syndrome
Intellectual disability-severe speech delay-mild dysmorphism syndrome
Intellectual disability-spasticity-ectrodactyly syndrome
Intermediate congenital nemaline myopathy
Intermediate severe Salla disease - See Free sialic acid storage disease
Intestinal atresia multiple
Intrauterine growth retardation with increased mitomycin C sensitivity
IRAK-4 deficiency
Iridogoniodysgenesis and skeletal anomalies
Iris hypoplasia and glaucoma
Irons Bhan syndrome
IRVAN syndrome
Isobutyryl-CoA dehydrogenase deficiency
Isodicentric chromosome 15 syndrome
Isolated ACTH deficiency
Isolated anterior cervical hypertrichosis
Isolated congenital megalocornea
Isolated ectopia lentis
Isolated growth hormone deficiency type 1A
Isolated growth hormone deficiency type 1B
Isolated growth hormone deficiency type 2
Isolated growth hormone deficiency type 3
Isotretinoin embryopathy like syndrome
Isovaleric acidemia
Ivemark syndrome
IVIC syndrome
Jackson-Weiss syndrome
Jansen type metaphyseal chondrodysplasia
Jejunal atresia
Jejunal atresia with renal adysplasia
Jervell Lange-Nielsen syndrome
Jeune syndrome
Johanson-Blizzard syndrome
Johnson Munson syndrome
Johnson neuroectodermal syndrome
Johnston Aarons Schelley syndrome
Jones syndrome
Joubert syndrome
Joubert syndrome with oculorenal anomalies
Juberg Marsidi syndrome
Juberg-Hayward syndrome
Junctional epidermolysis bullosa generalized intermediate - See Epidermolysis bullosa
Junctional epidermolysis bullosa, Herlitz type - See Epidermolysis bullosa
Juvenile amyotrophic lateral sclerosis
Juvenile osteoporosis
Juvenile Paget disease
Juvenile polyposis syndrome
Juvenile primary lateral sclerosis
Juvenile retinoschisis
Juvenile-onset dystonia
Kabuki syndrome
Kallmann syndrome
Kallmann syndrome 1
Kallmann syndrome 2
Kaplan Plauchu Fitch syndrome
Kapur Toriello syndrome
Karak syndrome
Kartagener syndrome
Kaufman oculocerebrofacial syndrome
KBG syndrome
KCNQ2-Related Disorders
Kearns-Sayre syndrome
Kennedy disease
Kenny-Caffey syndrome type 1
Kenny-Caffey syndrome type 2
Keratoderma palmoplantar deafness
Keratoderma palmoplantar spastic paralysis
Keratoderma palmoplantaris transgrediens
Keratolytic winter erythema
Keratosis follicularis dwarfism and cerebral atrophy
Keratosis follicularis spinulosa decalvans
Kernicterus
Keutel syndrome
KID syndrome
Kindler syndrome
King Denborough syndrome
Kleeblattschaedel syndrome
Kleine Levin syndrome
Kleiner Holmes syndrome
Klippel Feil syndrome
Kniest dysplasia
Kniest like dysplasia lethal
Kniest-like dysplasia with pursed lips and ectopia lentis
Knobloch syndrome
Knuckle pads, leuconychia and sensorineural deafness
Kohlschutter Tonz syndrome
Koone Rizzo Elias syndrome
Kosztolanyi syndrome
Kotzot-Richter syndrome
Kowarski syndrome
Kozlowski Warren Fisher syndrome
Kozlowski-Krajewska syndrome
Kuskokwim disease
Kyphomelic dysplasia
Kyphoscoliotic Ehlers-Danlos syndrome
L-2-hydroxyglutaric aciduria
L-arginine:glycine amidinotransferase deficiency
Laband syndrome
Lachiewicz Sibley syndrome
Lacrimo-auriculo-dento-digital syndrome
Lafora disease
Laing distal myopathy
Lambdoid synostosis
Lambert syndrome
Lamellar ichthyosis
Landau-Kleffner syndrome
Langer mesomelic dysplasia
Laron syndrome
Larsen syndrome
Larsen-like syndrome
Laryngomalacia
Laryngoonychocutaneous syndrome - See Epidermolysis bullosa
Larynx atresia
Larynx, congenital partial atresia of
Late-onset distal myopathy, Markesbery-Griggs type
Late-onset junctional epidermolysis bullosa - See Junctional epidermolysis bullosa
Late-onset localized junctional epidermolysis bullosa-intellectual disability syndrome
Late-onset retinal degeneration
Lateral meningocele syndrome
Lateral semicircular canal malformation, familial, with external and middle ear abnormalities
Lathosterolosis
Lattice corneal dystrophy type 1
Laurence-Moon syndrome
Laurin-Sandrow syndrome
LCHAD deficiency
Le Marec Bracq Picaud syndrome
Leber congenital amaurosis
Leber congenital amaurosis 5 - See Leber congenital amaurosis
Leber hereditary optic neuropathy
Leber hereditary optic neuropathy with dystonia
Left ventricular noncompaction
Left-sided gallbladder
Legg-Calve-Perthes disease
Legius syndrome
Leigh syndrome
Leigh syndrome, French Canadian type
Lelis syndrome
Lennox-Gastaut syndrome
Lenz Majewski hyperostotic dwarfism
Lenz microphthalmia syndrome
LEOPARD syndrome
Leprechaunism
Leri pleonosteosis
Leri Weill dyschondrosteosis
Lethal chondrodysplasia Moerman type
Lethal chondrodysplasia Seller type
Lethal congenital contracture syndrome 1
Lethal congenital contracture syndrome 2
Lethal congenital contracture syndrome 3 - See Lethal congenital contracture syndrome
Lethal short limb skeletal dysplasia Al Gazali type
Leukocyte adhesion deficiency type 1
Leukodystrophy
Leukoencephalopathy - dystonia - motor neuropathy
Leukoencephalopathy palmoplantar keratoderma
Leukoencephalopathy with brain stem and spinal cord involvement and lactate elevation
Leukoencephalopathy with thalamus and brainstem involvement and high lactate
Leukoencephalopathy with vanishing white matter
Leukoencephalopathy-spondylometaphyseal dysplasia syndrome
Leukonychia totalis
Levic Stefanovic Nikolic syndrome
Lhermitte-Duclos disease
Li-Fraumeni syndrome
Lichtenstein syndrome
Ligneous conjunctivitis
Limb deficiencies distal with micrognathia
Limb-body wall complex
Limb-girdle muscular dystrophy type 1A
Limb-girdle muscular dystrophy type 1B
Limb-girdle muscular dystrophy type 1C - See Limb-girdle muscular dystrophy
Limb-girdle muscular dystrophy type 1D - See Limb-girdle muscular dystrophy
Limb-girdle muscular dystrophy type 1E - See Limb-girdle muscular dystrophy
Limb-girdle muscular dystrophy type 1F - See Limb-girdle muscular dystrophy
Limb-girdle muscular dystrophy type 1G - See Limb-girdle muscular dystrophy
Limb-girdle muscular dystrophy type 1H - See Limb-girdle muscular dystrophy
Limb-girdle muscular dystrophy type 2A
Limb-girdle muscular dystrophy type 2B
Limb-girdle muscular dystrophy type 2E
Limb-girdle muscular dystrophy type 2F
Limb-girdle muscular dystrophy type 2H
Limb-girdle muscular dystrophy type 2I
Limb-girdle muscular dystrophy type 2J - See Limb-girdle muscular dystrophy
Limb-girdle muscular dystrophy type 2K - See Limb-girdle muscular dystrophy
Limb-girdle muscular dystrophy type 2L - See Limb-girdle muscular dystrophy
Limb-girdle muscular dystrophy type 2M - See Limb-girdle muscular dystrophy
Limb-girdle muscular dystrophy type 2N - See Limb-girdle muscular dystrophy
Limb-girdle muscular dystrophy type 2O - See Limb-girdle muscular dystrophy
Limb-girdle muscular dystrophy type 2P - See Limb-girdle muscular dystrophy type 1A
Limb-girdle muscular dystrophy type 2Q - See Limb-girdle muscular dystrophy
Limb-girdle muscular dystrophy type 2S - See Limb-girdle muscular dystrophy
Limb-girdle muscular dystrophy type 2T - See Limb-girdle muscular dystrophy
Limb-girdle muscular dystrophy, type 2C
Limb-girdle muscular dystrophy, type 2D
Limb-girdle muscular dystrophy, type 2G
Limb-mammary syndrome
Lin-Gettig syndrome
Linear and whorled nevoid hypermelanosis
Linear nevus sebaceous syndrome
LIPE-related familial partial lipodystrophy - See Familial partial lipodystrophy
Lipodystrophy, familial partial, type 5 - See Familial partial lipodystrophy
Lipoic acid synthetase deficiency
Lipoid proteinosis of Urbach and Wiethe
Localized junctional epidermolysis bullosa, non-Herlitz type - See Junctional epidermolysis bullosa
Long QT syndrome 1
Loose anagen hair syndrome
Lopes Gorlin syndrome
Lowe oculocerebrorenal syndrome
Lowry Maclean syndrome
Lowry Wood syndrome
LRBA deficiency
Lubinsky syndrome
Lucey-Driscoll syndrome
Lujan syndrome
Lung agenesis
Lymphangioleiomyomatosis
Lymphedema, microcephaly and chorioretinopathy syndrome
Lysinuric protein intolerance
Mac Dermot Winter syndrome
Macrocephaly, benign familial
Macrocephaly-short stature-paraplegia syndrome
Macrodactyly of fingers
Macrodactyly of toes
Macroepiphyseal dysplasia with osteoporosis, wrinkled skin, and aged appearance
Macroglossia
Macrosomia with lethal microphthalmia
Macrozoospermia
Macular dystrophy, corneal type 1
Macules hereditary congenital hypopigmented and hyperpigmented
Madokoro Ohdo Sonoda syndrome
Male pseudohermaphroditism due to defective LH molecule
Male pseudohermaphroditism intellectual disability syndrome, Verloes type
Malonyl-CoA decarboxylase deficiency
MAN1B1-CDG
Mandibuloacral dysplasia with type A lipodystrophy
Mandibuloacral dysplasia with type B lipodystrophy
Mandibulofacial dysostosis with microcephaly
Manitoba oculotrichoanal syndrome
Mannosidosis, beta A, lysosomal
Manouvrier syndrome
Marden-Walker syndrome
Marfan syndrome
Marfanoid habitus-autosomal recessive intellectual disability syndrome
Marie Unna congenital hypotrichosis
Marinesco-Sjogren syndrome
Marshall syndrome
Marshall-Smith syndrome
Martsolf syndrome
Mastocytosis cutaneous with short stature conductive hearing loss and microtia
Maternal hyperphenylalaninemia
Maternally inherited diabetes and deafness
Maturity-onset diabetes of the young
Maturity-onset diabetes of the young, type 1 - See Maturity-onset diabetes of the young
Maturity-onset diabetes of the young, type 2 - See Maturity-onset diabetes of the young
Maturity-onset diabetes of the young, type 3 - See Maturity-onset diabetes of the young
Maturity-onset diabetes of the young, type 4 - See Maturity-onset diabetes of the young
Maturity-onset diabetes of the young, type 5 - See Maturity-onset diabetes of the young
Maturity-onset diabetes of the young, type 6 - See Maturity-onset diabetes of the young
Maturity-onset diabetes of the young, type 7 - See Maturity-onset diabetes of the young
Maturity-onset diabetes of the young, type 8 - See Maturity-onset diabetes of the young
Maturity-onset diabetes of the young, type 9 - See Maturity-onset diabetes of the young
Maxillonasal dysplasia, Binder type
McCune-Albright syndrome
McDonough syndrome
[truncated: 1,917 more rows]
